# Supplementary material for: Trace Immunosensing of Multiple Neonicotinoid Insecticides by a Novel Broad-Specific Antibody Obtained from a Rational Screening Strategy
Source: Biosensors (Basel). 2022 Sep 3;12(9):716. doi: 10.3390/bios12090716 (PMC9496258; doi:10.3390/bios12090716)
Supplement: Supplementary file 1 [file biosensors-12-00716-s001.zip]

Archive with 1 entries (1 files):
- biosensors-1876137-supplementary.pdf
